# Supplementary material for: ﻿Hemipiliazhuxiensis (Orchideae, Orchidaceae), a new species from Hubei Province, China
Source: PhytoKeys. 2024 Oct 16;247:203–17. doi: 10.3897/phytokeys.247.131618 (PMC11499671; doi:10.3897/phytokeys.247.131618)
Supplement: XML Treatment for Hemipilia zhuxiensis [file phytokeys.247.131618-treatment1.xml]

<!DOCTYPE tp:taxon-treatment
  PUBLIC "-//TaxonX//DTD Taxonomic Treatment Publishing DTD v0 20100105//EN" "tax-treatment-NSO.dtd">
<tp:taxon-treatment xmlns:tp="http://www.plazi.org/taxpub"><tp:treatment-meta><kwd-group><label>Taxon classification</label><kwd>
                <named-content content-type="kingdom">Plantae</named-content>
              </kwd><kwd>
                <named-content content-type="order">Asparagales</named-content>
              </kwd><kwd>
                <named-content content-type="family">Orchidaceae</named-content>
              </kwd></kwd-group><mixed-citation publication-type="journal"><person-group><name><surname>Shen</surname><given-names>Cai-quan</given-names></name><name><surname>Lu</surname><given-names>Gui-Hua</given-names></name><name><surname>Chen</surname><given-names>Xi-Tang</given-names></name><name><surname>Yi</surname><given-names>Li-Sha</given-names></name><name><surname>Lan</surname><given-names>De-Qing</given-names></name><name><surname>Qin</surname><given-names>Rui</given-names></name><name><surname>Liu</surname><given-names>Hong</given-names></name></person-group><article-title>﻿<italic><tp:taxon-name><tp:taxon-name-part taxon-name-part-type="genus" reg="Hemipilia">Hemipilia</tp:taxon-name-part><tp:taxon-name-part taxon-name-part-type="species" reg="zhuxiensis">zhuxiensis</tp:taxon-name-part></tp:taxon-name></italic> (<tp:taxon-name><tp:taxon-name-part taxon-name-part-type="tribe">Orchideae</tp:taxon-name-part></tp:taxon-name>, <tp:taxon-name><tp:taxon-name-part taxon-name-part-type="family">Orchidaceae</tp:taxon-name-part></tp:taxon-name>), a new species from Hubei Province, China</article-title><source>PhytoKeys</source><day>16</day><month>10</month><year>2024</year><volume>247</volume><fpage>203</fpage><lpage>217</lpage><pub-id pub-id-type="doi">10.3897/phytokeys.247.131618</pub-id></mixed-citation></tp:treatment-meta><tp:nomenclature><label>﻿</label><tp:taxon-name>
              <object-id xmlns:xlink="http://www.w3.org/1999/xlink" content-type="arpha" xlink:type="simple">B850788F-2DC9-55F8-96BE-AC61B8ED3D5D</object-id>
              <tp:taxon-name-part taxon-name-part-type="genus" reg="Hemipilia">Hemipilia</tp:taxon-name-part>
              <tp:taxon-name-part taxon-name-part-type="species" reg="zhuxiensis">zhuxiensis</tp:taxon-name-part>
              <object-id xmlns:xlink="http://www.w3.org/1999/xlink" content-type="ipni" xlink:type="simple">urn:lsid:ipni.org:names:77350375-1</object-id>
            </tp:taxon-name><tp:taxon-authority>Hong Liu</tp:taxon-authority><tp:taxon-status xmlns:xlink="http://www.w3.org/1999/xlink" xlink:type="simple">sp. nov.</tp:taxon-status><xref ref-type="fig" rid="F3">Figs 3</xref><xref ref-type="fig" rid="F4">, 4</xref><xref ref-type="fig" rid="F5">, 5</xref></tp:nomenclature><tp:treatment-sec sec-type="material" id="SECID0EJYDI"><title>Type.</title><p>China. • Hubei: Zhuxi County, Shibali Long Canyon National Nature Reserve; 733 m; 18 June 2020; <italic>HSN13099</italic> (holotype: HSN). To protect this species, the exact latitude and longitude are not published.</p></tp:treatment-sec><tp:treatment-sec sec-type="diagnosis" id="SECID0ERYDI"><title>Diagnosis.</title><p>Though apparently similar to <italic><tp:taxon-name><tp:taxon-name-part taxon-name-part-type="genus" reg="Hemipilia">H.</tp:taxon-name-part><tp:taxon-name-part taxon-name-part-type="species" reg="henryi">henryi</tp:taxon-name-part></tp:taxon-name></italic> Rolfe and <italic><tp:taxon-name><tp:taxon-name-part taxon-name-part-type="genus" reg="Hemipilia">H.</tp:taxon-name-part><tp:taxon-name-part taxon-name-part-type="species" reg="crassicalcarata">crassicalcarata</tp:taxon-name-part></tp:taxon-name></italic> S.S.Chien, <italic><tp:taxon-name><tp:taxon-name-part taxon-name-part-type="genus" reg="Hemipilia">H.</tp:taxon-name-part><tp:taxon-name-part taxon-name-part-type="species" reg="zhuxiensis">zhuxiensis</tp:taxon-name-part></tp:taxon-name></italic> shows certain differences in having ovate, purple-spotted leaf; 10 × 3–5 mm, oblong, simple labellum; slightly involute labellum margin; upcurved labellum apex; and a significantly shorter spur compared with the ovary (Table <xref ref-type="table" rid="T2">2</xref>).</p></tp:treatment-sec><tp:treatment-sec sec-type="description" id="SECID0E3ZDI"><title>Description.</title><p>Terrestrial herbs, 17–25 cm tall. Tubers ellipsoid, 4–11 × 3–5 mm. Stem slender with 1 tubular cataphyll at the base, 1- or rarely 2-leaved. Leaf solitary, ovate, 6–12 × 5–8 cm, apex subacute, base cordate or contracted into amplexicaul sheath, adaxially green with purple spots, rarely uniformly green, abaxially pale green. Inflorescence terminal, 14–23 cm long with 1–2 sterile bracts; laxly 4–9-flowered; floral bracts lanceolate, to ca. 11 mm, apex acuminate or long acuminate. Flowers purplish red; pedicel and ovary straight or slightly arcuate, 13–21 mm long. Dorsal sepal ovate-elliptic, 6–9 × 3–7 mm, apex obtuse, 1-veined; lateral sepals broadly ovate, oblique, spreading, 7–10 × 5–8 mm, 1-veined, apex obtuse. Petals obliquely ovate, 6–7 × 4–5 mm, 1-veined, apex obtuse, purplish red. Labellum oblong, 10 × 3–5 mm, purplish red, adaxially finely papillate, simple; margin slightly involute, irregularly crenate; apex upcurved, obtuse to emarginate; spur short and infundibuliform, slightly curved downwards, narrowly conic, 4–6 mm long, entrance 2–2.5 mm wide. Column ca. 3 mm long; rostellum tongue-like, purple, ca. 2 mm, apex rounded.</p><fig id="F3" position="float" orientation="portrait"><object-id xmlns:xlink="http://www.w3.org/1999/xlink" content-type="doi" xlink:type="simple">10.3897/phytokeys.247.131618.figure3</object-id><object-id xmlns:xlink="http://www.w3.org/1999/xlink" content-type="arpha" xlink:type="simple">F698CAA8-97CE-5EB3-B934-9B4E84625CAB</object-id><label>Figure 3.</label><caption><p><italic><tp:taxon-name><tp:taxon-name-part taxon-name-part-type="genus" reg="Hemipilia">Hemipilia</tp:taxon-name-part><tp:taxon-name-part taxon-name-part-type="species" reg="zhuxiensis">zhuxiensis</tp:taxon-name-part></tp:taxon-name></italic><bold>A</bold> habit <bold>B</bold> flower (front view) <bold>C</bold> flower (top view) <bold>D</bold> flower (side view) <bold>E</bold> labellum and column <bold>F</bold> spur <bold>G</bold> dorsal sepal <bold>H</bold> lateral sepals <bold>I</bold> petals. Drawn by Ta-Li Cai.</p></caption><graphic xmlns:xlink="http://www.w3.org/1999/xlink" xlink:href="phytokeys-247-203_article-131618__-g003.jpg" position="float" orientation="portrait" xlink:type="simple" id="oo_1155216.jpg"><uri content-type="original_file" xlink:type="simple">https://binary.pensoft.net/fig/1155216</uri></graphic></fig></tp:treatment-sec><tp:treatment-sec sec-type="distribution" id="SECID0EL2DI"><title>Distribution and habitat.</title><p><italic><tp:taxon-name><tp:taxon-name-part taxon-name-part-type="genus" reg="Hemipilia">H.</tp:taxon-name-part><tp:taxon-name-part taxon-name-part-type="species" reg="zhuxiensis">zhuxiensis</tp:taxon-name-part></tp:taxon-name></italic> is currently known to have two populations in Shibali Long Canyon National Nature Reserve, Zhuxi county, Hubei Province, China. The two populations are about 500 meters apart along the rock wall of the canyon. The new species grows on the rock wall together with <italic><tp:taxon-name><tp:taxon-name-part taxon-name-part-type="genus" reg="Hemipilia">H.</tp:taxon-name-part><tp:taxon-name-part taxon-name-part-type="species" reg="henryi">henryi</tp:taxon-name-part></tp:taxon-name></italic>. The canyon is an arid valley, and many shrubs and mosses grow on the rock walls on both sides.</p><fig id="F4" position="float" orientation="portrait"><object-id xmlns:xlink="http://www.w3.org/1999/xlink" content-type="doi" xlink:type="simple">10.3897/phytokeys.247.131618.figure4</object-id><object-id xmlns:xlink="http://www.w3.org/1999/xlink" content-type="arpha" xlink:type="simple">F742E137-07B9-5202-8F13-CFB1EDF0885F</object-id><label>Figure 4.</label><caption><p><italic><tp:taxon-name><tp:taxon-name-part taxon-name-part-type="genus" reg="Hemipilia">Hemipilia</tp:taxon-name-part><tp:taxon-name-part taxon-name-part-type="species" reg="zhuxiensis">zhuxiensis</tp:taxon-name-part></tp:taxon-name></italic><bold>A</bold> habit <bold>B</bold> flower and spur (side view) <bold>C</bold> morphological contrast of <italic><tp:taxon-name><tp:taxon-name-part taxon-name-part-type="genus" reg="Hemipilia">H.</tp:taxon-name-part><tp:taxon-name-part taxon-name-part-type="species" reg="zhuxiensis">zhuxiensis</tp:taxon-name-part></tp:taxon-name></italic> (left) and <italic><tp:taxon-name><tp:taxon-name-part taxon-name-part-type="genus" reg="Hemipilia">H.</tp:taxon-name-part><tp:taxon-name-part taxon-name-part-type="species" reg="henryi">henryi</tp:taxon-name-part></tp:taxon-name></italic> (right) <bold>D</bold> flowering whole plant <bold>E</bold> column and labellum <bold>F</bold> tubers and roots <bold>G</bold> leaves (adaxial and abaxial view).</p></caption><graphic xmlns:xlink="http://www.w3.org/1999/xlink" xlink:href="phytokeys-247-203_article-131618__-g004.jpg" position="float" orientation="portrait" xlink:type="simple" id="oo_1155217.jpg"><uri content-type="original_file" xlink:type="simple">https://binary.pensoft.net/fig/1155217</uri></graphic></fig></tp:treatment-sec><tp:treatment-sec sec-type="Preliminary conservation assessment" id="SECID0ED5DI"><title>Preliminary conservation assessment.</title><p>Only two populations comprising approximately 10 mature individuals were found in Shibali Long Canyon National Nature Reserve, Zhuxi County, Hubei Province, China. The two populations are about 500 meters apart and growing on the rock wall alongside <italic><tp:taxon-name><tp:taxon-name-part taxon-name-part-type="genus" reg="Hemipilia">H.</tp:taxon-name-part><tp:taxon-name-part taxon-name-part-type="species" reg="henryi">henryi</tp:taxon-name-part></tp:taxon-name></italic>. The habitat of <italic><tp:taxon-name><tp:taxon-name-part taxon-name-part-type="genus" reg="Hemipilia">H.</tp:taxon-name-part><tp:taxon-name-part taxon-name-part-type="species" reg="zhuxiensis">zhuxiensis</tp:taxon-name-part></tp:taxon-name></italic> could be easily disturbed by development as it is close to roads and villages. Due to the limited population size and restricted distribution of <italic><tp:taxon-name><tp:taxon-name-part taxon-name-part-type="genus" reg="Hemipilia">Hemipilia</tp:taxon-name-part><tp:taxon-name-part taxon-name-part-type="species" reg="zhuxiensis">zhuxiensis</tp:taxon-name-part></tp:taxon-name></italic>, the new species should be preliminarily classiﬁed as Critically Endangered (CR B2ab;C2a(i);D) according to the guidelines of the International Union for Conservation of Nature (<abbrev xmlns:xlink="http://www.w3.org/1999/xlink" xlink:title="International Union for Conservation of Nature" id="ABBRID0EK6DI" xlink:type="simple">IUCN</abbrev>) Red List Categories and Criteria (<xref ref-type="bibr" rid="B7">IUCN Standards and Petitions Committee 2022</xref>).</p><fig id="F5" position="float" orientation="portrait"><object-id xmlns:xlink="http://www.w3.org/1999/xlink" content-type="doi" xlink:type="simple">10.3897/phytokeys.247.131618.figure5</object-id><object-id xmlns:xlink="http://www.w3.org/1999/xlink" content-type="arpha" xlink:type="simple">07FB2B09-9F28-5F1F-8D10-A38395C688A1</object-id><label>Figure 5.</label><caption><p>Photograph of the herbarium specimens of <italic><tp:taxon-name><tp:taxon-name-part taxon-name-part-type="genus" reg="Hemipilia">H.</tp:taxon-name-part><tp:taxon-name-part taxon-name-part-type="species" reg="zhuxiensis">zhuxiensis</tp:taxon-name-part></tp:taxon-name></italic> Hong Liu (left) and <italic><tp:taxon-name><tp:taxon-name-part taxon-name-part-type="genus" reg="Hemipilia">H.</tp:taxon-name-part><tp:taxon-name-part taxon-name-part-type="species" reg="henryi">henryi</tp:taxon-name-part></tp:taxon-name></italic> Rolfe (right).</p></caption><graphic xmlns:xlink="http://www.w3.org/1999/xlink" xlink:href="phytokeys-247-203_article-131618__-g005.jpg" position="float" orientation="portrait" xlink:type="simple" id="oo_1155218.jpg"><uri content-type="original_file" xlink:type="simple">https://binary.pensoft.net/fig/1155218</uri></graphic></fig></tp:treatment-sec><tp:treatment-sec sec-type="etymology" id="SECID0EWAAK"><title>Etymology.</title><p>The specific epithet refers to the name of the type locality in Zhuxi County.</p></tp:treatment-sec><tp:treatment-sec sec-type="Vernacular name" id="SECID0E2AAK"><title>Vernacular name.</title><p>The Chinese name is “竹溪舌喙兰”.</p></tp:treatment-sec><tp:treatment-sec sec-type="phenology" id="SECID0EABAK"><title>Phenology.</title><p>Flowering in June.</p></tp:treatment-sec><tp:treatment-sec><!--Section generated to contain objects referenced in tp:taxon-treatment.--><table-wrap id="T2" position="float" orientation="portrait"><label>Table 2.</label><caption><p>Morphological comparison of <italic><tp:taxon-name><tp:taxon-name-part taxon-name-part-type="genus" reg="Hemipilia">H.</tp:taxon-name-part><tp:taxon-name-part taxon-name-part-type="species" reg="zhuxiensis">zhuxiensis</tp:taxon-name-part></tp:taxon-name></italic>, <italic><tp:taxon-name><tp:taxon-name-part taxon-name-part-type="genus" reg="Hemipilia">H.</tp:taxon-name-part><tp:taxon-name-part taxon-name-part-type="species" reg="henryi">henryi</tp:taxon-name-part></tp:taxon-name></italic>, <italic><tp:taxon-name><tp:taxon-name-part taxon-name-part-type="genus" reg="Hemipilia">H.</tp:taxon-name-part><tp:taxon-name-part taxon-name-part-type="species" reg="crassicalcarata">crassicalcarata</tp:taxon-name-part></tp:taxon-name></italic>.</p></caption><table id="TID0ET5DI" rules="all"><tbody><tr><th rowspan="1" colspan="1">Characters</th><th rowspan="1" colspan="1">
                  <italic>
                    <tp:taxon-name><tp:taxon-name-part taxon-name-part-type="genus" reg="Hemipilia">H.</tp:taxon-name-part><tp:taxon-name-part taxon-name-part-type="species" reg="zhuxiensis">zhuxiensis</tp:taxon-name-part></tp:taxon-name>
                  </italic>
                </th><th rowspan="1" colspan="1">
                  <italic>
                    <tp:taxon-name><tp:taxon-name-part taxon-name-part-type="genus" reg="Hemipilia">H.</tp:taxon-name-part><tp:taxon-name-part taxon-name-part-type="species" reg="henryi">henryi</tp:taxon-name-part></tp:taxon-name>
                  </italic>
                </th><th rowspan="1" colspan="1">
                  <italic>
                    <tp:taxon-name><tp:taxon-name-part taxon-name-part-type="genus" reg="Hemipilia">H.</tp:taxon-name-part><tp:taxon-name-part taxon-name-part-type="species" reg="crassicalcarata">crassicalcarata</tp:taxon-name-part></tp:taxon-name>
                  </italic>
                </th></tr><tr><td rowspan="1" colspan="1">
                  <bold>Numbers of leaves</bold>
                </td><td rowspan="1" colspan="1">1</td><td rowspan="1" colspan="1">1</td><td rowspan="1" colspan="1">1</td></tr><tr><td rowspan="1" colspan="1">
                  <bold>Leaf shape</bold>
                </td><td rowspan="1" colspan="1">Ovate</td><td rowspan="1" colspan="1">ovate</td><td rowspan="1" colspan="1">ovate to ovate-cordate</td></tr><tr><td rowspan="1" colspan="1">
                  <bold>Leaf color (adaxial)</bold>
                </td><td rowspan="1" colspan="1">green with purple spots</td><td rowspan="1" colspan="1">green with purple spots</td><td rowspan="1" colspan="1">uniformly green</td></tr><tr><td rowspan="1" colspan="1">
                  <bold>Inflorescence length</bold>
                </td><td rowspan="1" colspan="1">14–23 cm</td><td rowspan="1" colspan="1">17–30 cm</td><td rowspan="1" colspan="1">13–30 cm</td></tr><tr><td rowspan="1" colspan="1">
                  <bold>pedicel plus ovary long</bold>
                </td><td rowspan="1" colspan="1">13–21 mm</td><td rowspan="1" colspan="1">16–24 mm</td><td rowspan="1" colspan="1">12–18 mm</td></tr><tr><td rowspan="1" colspan="1">
                  <bold>Petal shape</bold>
                </td><td rowspan="1" colspan="1">obliquely ovate</td><td rowspan="1" colspan="1">obliquely rhombic-ovate</td><td rowspan="1" colspan="1">oblong-ovate, oblique</td></tr><tr><td rowspan="1" colspan="1">
                  <bold>Labellum shape</bold>
                </td><td rowspan="1" colspan="1">oblong, margin slightly involute, apex upcurved</td><td rowspan="1" colspan="1">broadly obovate-cuneate</td><td rowspan="1" colspan="1">suboblong, margin irregularly crenate, apex truncate</td></tr><tr><td rowspan="1" colspan="1">
                  <bold>Labellum size</bold>
                </td><td rowspan="1" colspan="1">10 × 3–5 mm</td><td rowspan="1" colspan="1">12 × 10 mm</td><td rowspan="1" colspan="1">13 × 9–10 mm</td></tr><tr><td rowspan="1" colspan="1">
                  <bold>Labellum margin</bold>
                </td><td rowspan="1" colspan="1">Simple</td><td rowspan="1" colspan="1">3-lobed</td><td rowspan="1" colspan="1">simple</td></tr><tr><td rowspan="1" colspan="1">
                  <bold>Spur shape</bold>
                </td><td rowspan="1" colspan="1">short and infundibuliform, apex hooked</td><td rowspan="1" colspan="1">straight and horizontal or slightly curved downward</td><td rowspan="1" colspan="1">straight and horizontal or sometimes slightly curved downward</td></tr><tr><td rowspan="1" colspan="1">
                  <bold>Spur shape</bold>
                </td><td rowspan="1" colspan="1">narrowly conic</td><td rowspan="1" colspan="1">narrowly conic, gradually attenuate</td><td rowspan="1" colspan="1">cylindric, uniformly thick (not attenuate)</td></tr><tr><td rowspan="1" colspan="1">
                  <bold>Spur length</bold>
                </td><td rowspan="1" colspan="1">4–6 mm, significantly shorter than ovary</td><td rowspan="1" colspan="1">14–18 mm, slightly shorter than ovary</td><td rowspan="1" colspan="1">10–12 mm, slightly shorter than ovary</td></tr></tbody></table></table-wrap></tp:treatment-sec><ref-list><ref id="B7"><mixed-citation xmlns:xlink="http://www.w3.org/1999/xlink" xlink:type="simple">IUCN Standards and Petitions Committee (<year>2022</year>) Guidelines for Using the IUCN Red List Categories and Criteria. Version 15.1. Prepared by the Standards and Petitions Committee. <ext-link xlink:href="https://www.iucnredlist.org/documents/RedListGuidelines.pdf" ext-link-type="uri" xlink:type="simple">https://www.iucnredlist.org/documents/RedListGuidelines.pdf</ext-link></mixed-citation></ref></ref-list></tp:taxon-treatment>
